# Supplementary material for: A new species of Stamnaria (Leotiomycetes, Helotiales) from Western Siberia
Source: MycoKeys. 2018 Mar 20;(32):49–63. doi: 10.3897/mycokeys.32.23277 (PMC5904377; doi:10.3897/mycokeys.32.23277)
Supplement: XML Treatment for Stamnaria yugrana [file mycokeys.32.23277-treatment1.xml]

<!DOCTYPE tp:taxon-treatment
  PUBLIC "-//TaxonX//DTD Taxonomic Treatment Publishing DTD v0 20100105//EN" "tax-treatment-NSO.dtd">
<tp:taxon-treatment xmlns:tp="http://www.plazi.org/taxpub"><tp:treatment-meta><kwd-group><label>Taxon classification</label><kwd><named-content xmlns:xlink="http://www.w3.org/1999/xlink" content-type="kingdom">Fungi</named-content></kwd><kwd><named-content xmlns:xlink="http://www.w3.org/1999/xlink" content-type="order">Helotiales</named-content></kwd><kwd><named-content xmlns:xlink="http://www.w3.org/1999/xlink" content-type="family">Helotiaceae</named-content></kwd></kwd-group><mixed-citation publication-type="journal"><person-group><name><surname>Haelewaters</surname><given-names>Danny</given-names></name><name><surname>Filippova</surname><given-names>Nina V.</given-names></name><name><surname>Baral</surname><given-names>Hans-Otto</given-names></name></person-group><article-title>A new species of <italic><tp:taxon-name><tp:taxon-name-part taxon-name-part-type="genus" reg="Stamnaria">Stamnaria</tp:taxon-name-part></tp:taxon-name></italic> (<tp:taxon-name><tp:taxon-name-part taxon-name-part-type="class">Leotiomycetes</tp:taxon-name-part></tp:taxon-name>, <tp:taxon-name><tp:taxon-name-part taxon-name-part-type="order">Helotiales</tp:taxon-name-part></tp:taxon-name>) from Western Siberia</article-title><source>MycoKeys</source><day>20</day><month>3</month><year>2018</year><volume>2018</volume><issue>32</issue><fpage>49</fpage><lpage>63</lpage><pub-id pub-id-type="doi">10.3897/mycokeys.32.23277</pub-id></mixed-citation></tp:treatment-meta><tp:nomenclature><tp:taxon-name>
              <tp:taxon-name-part taxon-name-part-type="genus" reg="Stamnaria">Stamnaria</tp:taxon-name-part>
              <tp:taxon-name-part taxon-name-part-type="species" reg="yugrana">yugrana</tp:taxon-name-part>
              <object-id xmlns:xlink="http://www.w3.org/1999/xlink" content-type="mycobank" xlink:type="simple">823742</object-id>
            </tp:taxon-name><tp:taxon-authority>Filippova, Haelew. &amp; Baral</tp:taxon-authority><tp:taxon-status xmlns:xlink="http://www.w3.org/1999/xlink" xlink:type="simple">sp. nov.</tp:taxon-status></tp:nomenclature><tp:treatment-sec sec-type="diagnosis" id="SECID0E31AE"><title>Diagnosis.</title><p>Characterised by the presence of both lanceolate and cylindrical paraphyses, fusoid-clavate ascospores with a length/width ratio of predominantly &gt;4 and free-ending hyphae at the inner excipulum of the tube-shaped, even collar. Saprophytic on dead branches of <italic><tp:taxon-name><tp:taxon-name-part taxon-name-part-type="genus" reg="Equisetum">E.</tp:taxon-name-part> <tp:taxon-name-part taxon-name-part-type="species" reg="sylvaticum">sylvaticum</tp:taxon-name-part></tp:taxon-name></italic>.</p><fig id="F1" position="float" orientation="portrait"><label>Figure 1.</label><caption><p>Study site of <italic><tp:taxon-name><tp:taxon-name-part taxon-name-part-type="genus" reg="Stamnaria">Stamnaria</tp:taxon-name-part> <tp:taxon-name-part taxon-name-part-type="species" reg="yugrana">yugrana</tp:taxon-name-part></tp:taxon-name></italic> growing on litter of <italic><tp:taxon-name><tp:taxon-name-part taxon-name-part-type="genus" reg="Equisetum">Equisetum</tp:taxon-name-part> <tp:taxon-name-part taxon-name-part-type="species" reg="sylvaticum">sylvaticum</tp:taxon-name-part></tp:taxon-name></italic> in Western Siberia near the Khanty-Mansiysk town.</p></caption><graphic xmlns:xlink="http://www.w3.org/1999/xlink" xlink:href="mycokeys-32-049-g001.jpg" position="float" orientation="portrait" xlink:type="simple" id="oo_192364.jpg"/></fig></tp:treatment-sec><tp:treatment-sec sec-type="Types" id="SECID0EQ3AE"><title>Types.</title><p>Holotype: Russia, Western Siberia, Khanty-Mansi Autonomous Okrug – Yugra, 25 km ENE of Khanty-Mansiysk town, 1.2 km SSE of Shapsha village, <named-content xmlns:xlink="http://www.w3.org/1999/xlink" content-type="dwc:verbatimCoordinates" xlink:type="simple"><named-content content-type="geo-json" specific-use="{&#34;type&#34;:&#34;Point&#34;,&#34;coordinates&#34;:[69.469250,61.079290]}" id="NCID0EZ3AE" xlink:type="simple">61.07929"N, 69.46925"E</named-content></named-content>, alt. 40 m, 9 Jun 2012, <italic>leg.</italic> N.V. Filippova, on fallen side branches of <italic><tp:taxon-name><tp:taxon-name-part taxon-name-part-type="genus" reg="Equisetum">Equisetum</tp:taxon-name-part> <tp:taxon-name-part taxon-name-part-type="species" reg="sylvaticum">sylvaticum</tp:taxon-name-part></tp:taxon-name></italic> L. lying amongst other forest litter in a mixed coniferous-deciduous forest; Biological Collection of Yugra State University (<abbrev xmlns:xlink="http://www.w3.org/1999/xlink" content-type="institution" xlink:title="Yugra State University Biological Collection" id="ABBRID0EL4AE" xlink:type="simple">YSU</abbrev>-F-03519). Isotypes: LE-295215; FH 01146308. Paratypes: <italic>ibid.</italic>, 16 Jun 2008 (<abbrev xmlns:xlink="http://www.w3.org/1999/xlink" content-type="institution" xlink:title="Yugra State University Biological Collection" id="ABBRID0ES4AE" xlink:type="simple">YSU</abbrev>-F-00097, material lost; LE-295060); <italic>ibid.</italic>, 22 Feb 2014, substrate collected from under snow and grown in a moist chamber (<abbrev xmlns:xlink="http://www.w3.org/1999/xlink" content-type="institution" xlink:title="Yugra State University Biological Collection" id="ABBRID0EZ4AE" xlink:type="simple">YSU</abbrev>-F-04933); <italic>ibid.</italic>, 25 Feb 2015 (<abbrev xmlns:xlink="http://www.w3.org/1999/xlink" content-type="institution" xlink:title="Yugra State University Biological Collection" id="ABBRID0EA5AE" xlink:type="simple">YSU</abbrev>-F-06579; LE-296061).</p><fig id="F2" position="float" orientation="portrait"><label>Figure 2.</label><caption><p>Apothecia of <italic><tp:taxon-name><tp:taxon-name-part taxon-name-part-type="genus" reg="Stamnaria">Stamnaria</tp:taxon-name-part> <tp:taxon-name-part taxon-name-part-type="species" reg="yugrana">yugrana</tp:taxon-name-part></tp:taxon-name></italic> on side branches of <italic><tp:taxon-name><tp:taxon-name-part taxon-name-part-type="genus" reg="Equisetum">Equisetum</tp:taxon-name-part> <tp:taxon-name-part taxon-name-part-type="species" reg="sylvaticum">sylvaticum</tp:taxon-name-part></tp:taxon-name></italic>: <bold>A</bold> Apothecia grown <italic>in situ</italic> under well-lit conditions <bold>B</bold> Apothecia grown in shady conditions after incubation in a moist chamber <bold>C</bold> Median section through an apothecium after incubation in a moist chamber (dead, in <abbrev xmlns:xlink="http://www.w3.org/1999/xlink" xlink:title="Congo Red" id="ABBRID0EL6AE" xlink:type="simple">CR</abbrev>). A from <abbrev xmlns:xlink="http://www.w3.org/1999/xlink" content-type="institution" xlink:title="Yugra State University Biological Collection" id="ABBRID0EP6AE" xlink:type="simple">YSU</abbrev>-F-03519, B from <abbrev xmlns:xlink="http://www.w3.org/1999/xlink" content-type="institution" xlink:title="Yugra State University Biological Collection" id="ABBRID0EU6AE" xlink:type="simple">YSU</abbrev>-F-04933, C from <abbrev xmlns:xlink="http://www.w3.org/1999/xlink" content-type="institution" xlink:title="Yugra State University Biological Collection" id="ABBRID0EZ6AE" xlink:type="simple">YSU</abbrev>-F00097. Scale bars: <bold>A</bold> 1.0 mm, <bold>B, C</bold> 0.5 mm.</p></caption><graphic xmlns:xlink="http://www.w3.org/1999/xlink" xlink:href="mycokeys-32-049-g002.jpg" position="float" orientation="portrait" xlink:type="simple" id="oo_192365.jpg"/></fig></tp:treatment-sec><tp:treatment-sec sec-type="description" id="SECID0EIAAG"><title>Description.</title><p>
              <bold><italic>Apothecia</italic></bold> urn-shaped, stipitate, 0.25–0.6 mm in diameter when mature, 0.5–1 mm high, varying depending on light conditions, being stouter with shorter stipe when substrate exposed to sunlight; receptacle light yellow(-ochraceous) when fresh, with even, whitish collar ~80–120 µm high, stipe pale yellowish-translucent, 100–380 × 130–300 µm, receptacle becoming light brown on drying; scattered to moderately gregarious, often abundant on the branches. <bold><italic>Ectal excipulum</italic></bold> outer layer *40–45 µm thick at middle flanks and margin, made up of strongly gelatinous tissue of loose, parallel to wavy hyphae 2–3 μm broad, septate, embedded in abundant gelatinous matrix (textura oblita); inner layer *~45 µm thick at middle flanks, made up of textura prismatica-porrecta running parallel to outside, cells at middle flanks *17–44 × 7–12 μm, slightly narrower in the collar region, much narrower in stipe (*20–45 × 3–5 µm); the inner layer of the collar composed of narrow hyphae, free upper part of these hyphae internally covered by lateral cellular outgrowths *2–5 × 1.5–2 µm. <bold><italic>Medullary excipulum</italic></bold> well developed, of dense, parallel, septate hyphae (textura porrecta) without gel, cells *65–90 × 2.5–6 (–7.7) μm; subhymenium well developed (*20–30 thick), of intricate hyphae *2 μm broad. <bold><italic>Asci</italic></bold> cylindrical, developing from croziers which are difficult to see in mature asci, with apical thickening enclosing a hemiamyloid ring of <italic>Calycina</italic>-type (rb: dirty red at high, blue at low concentration), *146 × 12.5 [123–159 (–206) × 11.7–13.5] μm, †98 × 9 (90–110 × 8–10.5) μm, 8-spored, spores *obliquely biseriate. <bold><italic>Paraphyses</italic></bold> of two types: (1) lanceolate, exceeding asci for *12–20 µm when young and *30–40 μm when fully developed, septate in lower part, non-septate in broad upper part, with quite acute tip, in young paraphyses with granular (multiguttulate) vacuolar content of moderate refractivity (VBs), later replaced by larger non-refractive vacuoles, *5–7 (†3–6) μm broad in upper part; (2) cylindrical, more abundant, not exceeding the asci, *2.3–3 μm broad above, septate, with obtuse tip, rarely branched below and scarcely enlarged in upper segment, without VBs, with pale yellow-orange pigment in middle and lower part. <bold><italic>Ascospores</italic></bold> fusoid-clavate, slightly to distinctly heteropolar, with rounded to obtuse ends, usually without any gel around, filled with granular oil content in both halves, leaving a central zone for the single nucleus, variable in length, *19.8 × 4.8 (16.5–24.5 × 4.2–5.6), n=18, Q=4.1 (<abbrev xmlns:xlink="http://www.w3.org/1999/xlink" content-type="institution" xlink:title="Yugra State University Biological Collection" id="ABBRID0EJBAG" xlink:type="simple">YSU</abbrev>-F-04933); †20.5 × 4.0 (17.2–24.2 × 3.6–4.6) μm, n=37, Q=5.1 (<abbrev xmlns:xlink="http://www.w3.org/1999/xlink" content-type="institution" xlink:title="Yugra State University Biological Collection" id="ABBRID0EOBAG" xlink:type="simple">YSU</abbrev>-F-03519, <abbrev xmlns:xlink="http://www.w3.org/1999/xlink" content-type="institution" xlink:title="Yugra State University Biological Collection" id="ABBRID0ETBAG" xlink:type="simple">YSU</abbrev>-F-04933).</p><fig id="F3" position="float" orientation="portrait"><label>Figure 3.</label><caption><p>
                  <bold>A<sub>1</sub></bold> Young living paraphysis with multiguttulate, medium refractive vacuolar content (VBs), <bold>A<sub>2</sub></bold> Mature living paraphysis with large non-refractive vacuoles <bold>A<sub>3</sub></bold> Dead paraphysis with small oil drops (LBs), vacuoles disappeared <bold>B</bold> Paraphyses of cylindrical and lanceolate type <bold>C</bold> Mature living asci <bold>D</bold> Mature ejected ascospores with granular lipid content of minute LBs (confluent in dead state) <bold>E</bold> Ascus bases with croziers <bold>F</bold> Apices of mature and immature ascus (stained in IKI). All * and F from <abbrev xmlns:xlink="http://www.w3.org/1999/xlink" content-type="institution" xlink:title="Yugra State University Biological Collection" id="ABBRID0EWCAG" xlink:type="simple">YSU</abbrev>-F-04933, all other † from <abbrev xmlns:xlink="http://www.w3.org/1999/xlink" content-type="institution" xlink:title="Yugra State University Biological Collection" id="ABBRID0E2CAG" xlink:type="simple">YSU</abbrev>-F-00097. Scale bars: <bold>A, D, E, F</bold> 10 μm, <bold>B, C</bold> 20 μm.</p></caption><graphic xmlns:xlink="http://www.w3.org/1999/xlink" xlink:href="mycokeys-32-049-g003.jpg" position="float" orientation="portrait" xlink:type="simple" id="oo_192366.jpg"/></fig></tp:treatment-sec><tp:treatment-sec sec-type="etymology" id="SECID0EJDAG"><title>Etymology.</title><p>Referring to Yugra, the historical name of the region (currently “Khanty-Mansi Autonomous Okrug – Yugra”).</p></tp:treatment-sec><tp:treatment-sec sec-type="distribution" id="SECID0EODAG"><title>Distribution.</title><p>Known only from the type locality.</p></tp:treatment-sec></tp:taxon-treatment>
